# Supplementary material for: Cerebellar Contributions to Hypokinetic Symptoms in an Acute Lesion Parkinsonism Model
Source: Neurol Int. 2025 May 7;17(5):72. doi: 10.3390/neurolint17050072 (PMC12113700; doi:10.3390/neurolint17050072)
Supplement: Supplementary file 1 [file neurolint-17-00072-s001.zip]

Archive with 1 entries (1 files):
- neurolint-3569524-supplementary.pdf
